# Supplementary material for: Definition of a Dietary Pattern Expressing the Intake of Vegetables and Fruits and Its Association with Intestinal Microbiota
Source: Nutrients. 2023 Apr 27;15(9):2104. doi: 10.3390/nu15092104 (PMC10181458; doi:10.3390/nu15092104)
Supplement: Supplementary file 1 [file nutrients-15-02104-s001.zip]

Archive with 1 entries (1 files):
- nutrients-2295023-SI.pdf
